# Supplementary material for: Dopamine-Dependent Ketamine Modulation of Glutamatergic Synaptic Plasticity in the Prelimbic Cortex of Adult Rats Exposed to Acute Stress
Source: Int J Mol Sci. 2023 May 13;24(10):8718. doi: 10.3390/ijms24108718 (PMC10218187; doi:10.3390/ijms24108718)
Supplement: Supplementary file 1 [file ijms-24-08718-s001.zip]

Archive with 1 entries (1 files):
- ijms-2381886-supplementary.pdf
